# Supplementary material for: Comparison of tests done, and tuberculosis cases detected by Xpert® MTB/RIF and Xpert® MTB/RIF-Ultra in Uganda
Source: PLoS One. 2022 Oct 10;17(10):e0275960. doi: 10.1371/journal.pone.0275960 (PMC9550068; doi:10.1371/journal.pone.0275960)
Supplement: S1 Dataset — (XLSX) [file pone.0275960.s001.xlsx]

## Sheet: Ultra Vs RIF
No.	GENEXPERT SITE	Samples tested	Tests/day	MTB+ Rif-	Rif Resist	Yield	No.	GeneXpert Site	Samples tested	TESTS/DAY	MTB+ Rif-	Rif Resist	Yield
1	Alive Medical Services	491	3.7197	35	0	0.0712831	1	Alive Medical Services	568	4.30303	49	0	0.0862676
2	Dr. Charles Fathong Hospital	595	4.50758	50	1	0.0840336	2	Dr. Charles Fathering Hospital	746	5.65152	66	0	0.0884718
3	IDI Mulago	998	7.56061	61	1	0.0611222	3	IDI Mulago	1105	8.37121	66	0	0.0597285
4	Kawaala HCIII	1261	9.55303	161	0	0.127676	4	Kawaala HCIII	1136	8.60606	123	0	0
5	Kiruddu Hospital	1136	8.60606	129	0	0.113556	5	Kiruddu Hospital	2482	18.803	232	0	0.093473
7	Kisugu Health center-Kampala	1736	13.1515	184	0	0.105991	7	Kisugu Health center-Kampala	873	6.61364	68	0	0.0778923
8	Kiswa HCIII	1043	7.90152	79	0	0.075743	8	Kiswa HCIII	818	6.19697	73	0	0.0892421
9	Mengo Hospital	731	5.53788	67	1	0.0916553	9	Mengo Hospital	284	2.15152	25	0	0.0880282
13	MULAGO ward 5&6 (machines-2)	2389	18.0985	215	18	0.0899958	11	MULAGO ward 5&6 (machines-4)	2816	21.3333	265	30	0.0941051
14	Murcison Bay Hosp. Luzira	1411	10.6894	108	0	0.0765415	12	Murcison Bay Hosp. Luzira	1657	12.553	142	0	0.085697
15	Mycobacteriology Lab (machines-2)	1019	7.7197	56	1	0.0549558	13	Mycobacteriology Lab (machines-2)	1963	14.8712	56	0	0.0285278
16	Naguru Hospital	1076	8.15152	110	0	0.10223	14	Naguru Hospital	836	6.33333	111	0	0.132775
17	Nsambya Hospital	507	3.84091	53	0	0.104536	15	Nsambya Hospital	1328	10.0606	109	0	0.0820783
18	NTRL (machines-3)	1230	9.31818	117	0	0.095122	16	NTRL	519	3.93182	146	0	0.28131
19	Lubaga Hospital	585	4.43182	86	0	0.147009	17	Lubaga Hospital	1085	8.2197	120	1	0.110599
		16208	122.788	1511	22	0.0932256			18216	138	1651	31	0.0906346
20	Bombo General Miltary Hospital	49	0.371212	7	0	0.142857	20	Bombo General Miltary Hospital	336	2.54545	36	3	0.107143
21	Gombe Hospital	426	3.22727	36	0	0.084507	21	Gombe Hospital	1471	11.1439	91	2	0.0618627
22	JCRC-Lubowa	450	3.40909	109	0	0.242222	22	JCRC-Lubowa	556	4.21212	138	0	0.248201
23	Kiwoko Hospital	471	3.56818	31	0	0.0658174	23	Kiwoko Hospital	493	3.73485	39	0	0.0791075
24	Luwero HC IV	633	4.79545	45	0	0.07109	24	Luwero HC IV	1870	14.1667	136	0	0.0727273
25	Maddu HCIV	767	5.81061	23	0	0.029987	25	Maddu HCIV	849	6.43182	41	0	0.0482921
26	Mildmay Center	846	6.40909	109	1	0.128842	26	Mildmay Center	1111	8.41667	86	2	0.0774077
28	Mpigi HCIV	383	2.90152	35	0	0.0913838	28	Mpigi HCIV	1950	14.7727	92	1	0.0471795
29	Mubende Regional Referral Hospital	1092	8.27273	103	0	0.0943223	29	Mubende Regional Referral Hospital	1050	7.95455	96	2	0.0914286
30	Nakaseke Hospital	642	4.86364	33	1	0.0514019	30	Nakaseke Hospital	966	7.31818	45	0	0.0465839
32	Nkozi Hospital	325	2.46212	21	0	0.0646154	32	Nkozi Hospital	628	4.75758	35	0	0.0557325
33	Taso Entebbe	760	5.75758	56	0	0.0736842	33	Taso Entebbe	948	7.18182	64	2	0.0675105
34	Wakiso HC IV	1386	10.5	140	2	0.10101	34	Wakiso HCIV	1422	10.7727	178	1	0.125176
		8230	62.3485	748	4	0.090887			13650	103.409	1077	13	0.0789011
35	Alebtong HCIV	958	7.25758	62	0	0.0647182	35	Alebtong HCIV	2288	17.3333	125	0	0.0546329
36	Amolatar HC IV	254	1.92424	36	1	0.141732	36	Amolatar HC IV	726	5.5	71	2	0.0977961
37	Apac Hospital	302	2.28788	46	0	0.152318	37	Apac Hospital	2213	16.7652	314	0	0.141889
38	Dokolo HC IV	505	3.82576	52	0	0.10297	38	Dokolo HCIV	1085	8.2197	67	2	0.0617512
39	Lira Regional Referral Hospital	1271	9.62879	120	7	0.0944138	39	Lira Regional Referral Hospital (2 Machines)	2023	15.3258	249	16	0.123085
		3290	24.9242	316	8	0.0960486			8335	63.1439	826	20	0.0991002
40	Anaka Hospital	946	7.16667	58	0	0.0613108	40	Anaka Hospital	595	4.50758	65	0	0.109244
41	Atiak HC IV	452	3.42424	34	0	0.0752212	41	Atiak HCIV	1290	9.77273	84	2	0.0651163
43	Gulu Regional Referral Hospital	1273	9.64394	182	3	0.142969	43	Gulu Regional Referral Hospital	1997	15.1288	187	3	0.0936405
44	Kalongo Hosp	547	4.14394	66	2	0.120658	44	Kalongo Hosp (2 Machines)	681	5.15909	71	1	0.104258
45	Kitgum Hospital	1065	8.06818	122	3	0.114554	45	Kitgum Hospital	1017	7.70455	66	3	0.0648968
46	Lacor Hospital (machines-2)	465	3.52273	63	2	0.135484	46	Lacor Hospital	776	5.87879	103	1	0.132732
47	Madi Opei HC IV	742	5.62121	45	0	0.0606469	47	Madi Opei HC IV	497	3.76515	27	0	0.054326
48	Pajule HC IV	486	3.68182	47	1	0.0967078	48	Pajule HCIV	1076	8.15152	64	2	0.0594796
		5976	45.2727	617	11	0.103246			7929	60.0682	667	12	0.0841216
49	Adjumani Hospital	939	7.11364	103	5	0.109691	49	Adjumani Hospital (2 Machines)	316	2.39394	23	0	0.0727848
50	Arua Regional Referral Hospital	1400	10.6061	168	4	0.12	50	Arua Regional Referral Hospital	1431	10.8409	210	3	0.146751
51	Koboko Hospital	1060	8.0303	80	4	0.0754717	51	Koboko Hospital	1331	10.0833	81	0	0.0608565
52	Maracha Hospital	428	3.24242	29	1	0.067757	52	Maracha Hospital	367	2.7803	38	0	0.103542
53	Moyo Hosp	620	4.69697	61	0	0.0983871	53	Moyo Hosp	978	7.40909	72	0	0.0736196
54	Nebbi Hosp	984	7.45455	76	0	0.0772358	54	Nebbi Hosp	847	6.41667	86	0	0.101535
55	Pakwach HCIV	619	4.68939	35	0	0.0565428	55	Pakwach HCIV	546	4.13636	52	1	0.0952381
56	Warr HC III	1206	9.13636	107	4	0.0887231	56	Warr HCIII	678	5.13636	69	0	0.10177
57	Yumbe GH	1752	13.2727	85	1	0.048516	57	Yumbe GH (2 Machines)	2110	15.9848	60	0	0.028436
		9008	68.2424	744	19	0.0825933			8604	65.1818	691	4	0.0803115
58	Abim Hospital	385	2.91667	72	3	0.187013	58	Abim Hospital	250	1.89394	62	0	0.248
59	Kaabong Hospital	476	3.60606	127	0	0.266807	59	Kaabong Hospital	188	1.42424	41	0	0.218085
60	Kotido Hospital	487	3.68939	66	1	0.135524	60	Kotido Hospital	576	4.36364	68	0	0.118056
61	Matany Hospital	1908	14.4545	206	5	0.107966	61	Matany Hospital	2077	15.7348	231	2	0.111218
62	Moroto RR Hospital	1289	9.76515	178	2	0.138092	62	Moroto RR Hospital	1695	12.8409	203	7	0.119764
63	Tokora HC IV	509	3.85606	102	2	0.200393	63	Tokora HCIV	428	3.24242	61	2	0.142523
		5054	38.2879	751	13	0.148595			5214	39.5	666	11	0.127733
64	Butenga HC IV	847	6.41667	41	0	0.0484061	64	Butenga HCIV	1414	10.7121	97	0	0.0685997
65	Kalangala HCIV	44	0.333333	3	0	0.0681818	65	Kalangala HCIV	843	6.38636	38	0	0.0450771
67	Lyantonde Hospital	1023	7.75	57	1	0.0557185	67	Lyantonde Hosp	770	5.83333	47	0	0.061039
68	Masaka Regional Referral Hospital	1928	14.6061	187	3	0.0969917	68	Masaka R. R. Hospital (2 Machines)	1494	11.3182	128	1	0.085676
70	Uganda Cares HCIII-Lukaya	503	3.81061	41	6	0.0815109	70	Uganda Cares HCIII-Lukaya	1150	8.71212	41	1	0.0356522
71	Sembabule HCIV	410	3.10606	28	0	0.0682927	71	Sembabule HCIV	1269	9.61364	83	2	0.0654058
		4755	36.0227	357	10	0.0750789			6940	52.5758	434	4	0.062536
72	2nd Division Makenke HC IV	503	3.81061	40	1	0.0795229	72	2nd Division Makenke HC IV	1301	9.85606	32	0	0.0245965
73	Kabale RR Hospital	982	7.43939	58	1	0.0590631	73	Kabale RR Hospital	2678	20.2879	120	2	0.0448096
74	Kabuyanda HCIV	164	1.24242	5	0	0.0304878	74	Kabuyanda HCIV	475	3.59848	22	0	0.0463158
75	Kambuga Hospital	432	3.27273	31	1	0.0717593	75	Kambuga Hospital	436	3.30303	22	0	0.0504587
76	Kazo HCIV	658	4.98485	65	2	0.0987842	76	Kazo HCIV	1314	9.95455	87	1	0.06621
77	Kisizi Hosp	240	1.81818	22	0	0.0916667	77	Kisizi Hosp	565	4.2803	29	0	0.0513274
78	Kisoro Hospital	674	5.10606	44	1	0.0652819	78	Kisoro Hospital	866	6.56061	64	0	0.073903
79	Kitagata Hospital	1608	12.1818	91	0	0.056592	79	Kitagata Hospital	1396	10.5758	40	0	0.0286533
80	Kitwe HCIV	1359	10.2955	95	0	0.0699043	80	Kitwe HCIV	1214	9.19697	61	0	0.0502471
81	Mbarara RRH	5418	41.0455	338	8	0.0623846	81	Mbarara RRH (2 Machines)	7018	53.1667	364	0	0.0518666
82	Nyakibale Hospital	1307	9.90152	80	4	0.0612089	82	Nyakibale Hospital	2360	17.8788	107	4	0.045339
83	Nyakivale HCIII	703	5.32576	40	0	0.056899	83	NYAKIVALE HC III	775	5.87121	33	0	0.0425806
84	Rugazi HCIV	384	2.90909	38	0	0.0989583	84	Rugazi HCIV	1014	7.68182	62	0	0.061144
85	Ruhoko HCIV	1433	10.8561	56	0	0.0390789	85	Ruhoko HCIV	3565	27.0076	121	0	0.0339411
86	Rushooka HCII	1306	9.89394	62	0	0.0474732	86	Rushooka HCII	1061	8.03788	35	0	0.0329877
		17171	130.083	1065	18	0.0620232			26038	197.258	1199	7	0.0460481
87	Bundibujo Hospital	520	3.93939	95	0	0.182692	87	Bundibujo Hospital	732	5.54545	92	0	0.125683
88	FortPortal RR Hospital	1325	10.0379	148	3	0.111698	88	FortPortal RR Hospital (2 Machines)	1308	9.90909	121	7	0.0925076
89	Kagando Hospital	556	4.21212	57	0	0.102518	89	Kagando Hospital	919	6.96212	69	0	0.0750816
90	Kilembe Hospital	622	4.71212	49	0	0.0787781	90	Kilembe Hospital	956	7.24242	73	1	0.0763598
91	Kyegegwa HCIV	683	5.17424	83	1	0.121523	91	Kyegegwa HCIV	1378	10.4394	116	0	0.08418
92	Kyenjojo Hospital	933	7.06818	92	1	0.0986066	92	Kyenjojo Hospital	969	7.34091	74	0	0.0763674
93	Rukunyu HCIV (machines-2)	1299	9.84091	85	0	0.0654349	93	Rukunyu HCIV (2 machines)	1787	13.5379	150	2	0.0839396
		5938	44.9848	609	5	0.10256			8049	60.9773	695	10	0.0863461
94	Buliisa General Hospital	745	5.64394	43	0	0.0577181	94	BULISA GENERAL HOSPITAL	1270	9.62121	68	2	0.0535433
95	Hoima RR Hospital	1648	12.4848	205	8	0.124393	95	Hoima RR Hospital (2 Machines)	2410	18.2576	25	6	0.0103734
96	Kagadi Hospital	2309	17.4924	201	4	0.0870507	96	Kagadi Hospital	1054	7.98485	121	0	0.114801
97	Kiboga Hospital	876	6.63636	46	1	0.0525114	97	Kiboga Hospital	971	7.35606	48	1	0.0494336
98	Kiryandongo Hosp	1190	9.01515	96	1	0.0806723	98	Kiryandongo Hosp (2 Machines)	866	6.56061	65	1	0.0750577
100	Ntwetwe HCIV	962	7.28788	49	0	0.0509356	100	Ntwetwe HCIV	1564	11.8485	60	1	0.0383632
		7730	58.5606	640	14	0.0827943			8135	61.6288	387	11	0.0475722
101	Bugiri Hospital	690	5.22727	70	0	0.101449	101	Bugiri Hospital	646	4.89394	70	0	0.108359
102	Buluba Hospital	506	3.83333	46	1	0.0909091	102	Buluba Hospital	438	3.31818	56	0	0.127854
103	Bumanya HCIV	1382	10.4697	39	0	0.02822	103	Bumanya HCIV	1279	9.68939	85	0	0.0664582
104	Buyinja HCIV	548	4.15152	38	0	0.0693431	104	Buyinja HCIV	489	3.70455	45	1	0.0920245
105	Iganga Hospital	849	6.43182	102	3	0.120141	105	Iganga Hospital	1025	7.76515	131	4	0.127805
106	Jinja Regional Referral Hospital	1843	13.9621	154	6	0.0835594	106	Jinja Regional Referral Hospital	2099	15.9015	197	5	0.0938542
107	Kamuli Hospital	923	6.99242	81	1	0.0877573	107	Kamuli Hospital	868	6.57576	80	1	0.0921659
108	Kidera HCIV	502	3.80303	25	0	0.0498008	108	Kidera HCIV	516	3.90909	38	0	0.0736434
		7243	54.8712	555	11	0.0766257			7360	55.7576	702	11	0.0953804
109	Budadiri HCIV	941	7.12879	74	1	0.0786397	109	Budadiri HCIV	536	4.06061	73	0	0.136194
110	Bukwo HCIV	292	2.21212	20	1	0.0684932	110	Bukwo HCIV	575	4.35606	27	0	0.0469565
111	Busolwe Hosp	636	4.81818	49	0	0.077044	111	Busolwe Hosp	445	3.37121	36	0	0.0808989
112	Kapchorwa Hospital	545	4.12879	86	0	0.157798	112	Kapchorwa Hospital	275	2.08333	37	0	0.134545
113	Mbale Regional Referral Hospital	709	5.37121	60	1	0.0846262	113	Mbale Regional Referral Hospital (2 Machines)	652	4.93939	101	0	0.154908
114	Palisa Hospital	817	6.18939	54	2	0.0660955	114	Pallisa Hospital	432	3.27273	26	0	0.0601852
115	St. Anthony Hospital Tororo	959	7.26515	108	3	0.112617	115	St. Anthony Hospital Tororo	707	5.35606	46	1	0.0650636
		4899	37.1136	451	8	0.0920596			3622	27.4394	346	1	0.0955273
116	Amuria HC IV	1345	10.1894	59	2	0.0438662	116	Amuria HCIV	694	5.25758	45	1	0.0648415
117	Atutur Hospital	1541	11.6742	75	0	0.0486697	117	Atutur Hospital	435	3.29545	23	2	0.0528736
118	Kaberamoido HCIV	2714	20.5606	89	0	0.0327929	118	Kaberamoido HCIV	1414	10.7121	85	2	0.0601132
119	Katakwi HCIV	1307	9.90152	70	1	0.0535578	119	Katakwi HCIV	780	5.90909	47	0	0.0602564
120	Ngora HCIV	838	6.34848	21	0	0.0250597	120	Ngora HCIV	492	3.72727	28	0	0.0569106
121	Serere HCIV	1789	13.553	49	1	0.0273896	121	Serere HCIV	854	6.4697	28	0	0.0327869
122	Soroti Regional Referral Hospital	2854	21.6212	80	0	0.0280308	122	Soroti Regional Referral Hospital (2 Machines)	1715	12.9924	96	4	0.0559767
		12388	93.8485	443	4	0.0357604			6384	48.3636	352	9	0.0551378
		107890	817.348	8807	147	0.0816294			128476	973.303	9693	144	0.075446
	Tests	20586
	MTB	886
	RR	-3
	Sd	680.48		53.2994	2.386	Sd		842.883	62.1245		3.415
	N	112		112	112	N		112	112		112
	sum	107890		8807	147	sum		128476	9693		144
	Mean	963.303		78.6339	1.3125	Mean		1147.11	86.544		1.285
	Variance	463053		2840.83	5.69425	Variance		710368	3859.46		11.6653
	95% CI	837.278-1089.327		68.762-88.505	0.8706-1.7543	95% CI		991.0057-1303.2082	77.0385-98.049		0.652-1.917
	T(111)	-1.79571		p=0.73901
	T(111)	-1.02277		p=0.30753
	T(111)	0.06804		p=0.945818
		=

## Sheet: Sheet1
No.	GENEXPERT SITE	Samples tested	MTB+ Rif-	Rif Resist	Yield	No.	GeneXpert Site	Samples tested	MTB+ Rif-	Rif Resist	Yield
1	2nd Division Makenke HC IV	503	40	1	0.0795229	1	2nd Division Makenke HC IV	1301	32	0	0.0245965
2	Kabale RR Hospital	982	58	1	0.0590631	2	Kabale RR Hospital	2678	120	2	0.0448096
3	Kabuyanda HCIV	164	5	0	0.0304878	3	Kabuyanda HCIV	475	22	0	0.0463158
4	Kambuga Hospital	432	31	1	0.0717593	4	Kambuga Hospital	436	22	0	0.0504587
5	Kazo HCIV	658	65	2	0.0987842	5	Kazo HCIV	1314	87	1	0.06621
6	Kisizi Hosp	240	22	0	0.0916667	6	Kisizi Hosp	565	29	0	0.0513274
7	Kisoro Hospital	674	44	1	0.0652819	7	Kisoro Hospital	866	64	0	0.073903
8	Kitagata Hospital	1608	91	0	0.056592	8	Kitagata Hospital	1396	40	0	0.0286533
9	Kitwe HCIV	1359	95	0	0.0699043	9	Kitwe HCIV	1214	61	0	0.0502471
10	Mbarara RRH	5418	338	8	0.0623846	10	Mbarara RRH (2 Machines)	7018	364	0	0.0518666
11	Nyakibale Hospital	1307	80	4	0.0612089	11	Nyakibale Hospital	2360	107	4	0.045339
12	Nyakivale HCIII	703	40	0	0.056899	12	NYAKIVALE HC III	775	33	0	0.0425806
13	Rugazi HCIV	384	38	0	0.0989583	13	Rugazi HCIV	1014	62	0	0.061144
14	Ruhoko HCIV	1433	56	0	0.0390789	14	Ruhoko HCIV	3565	121	0	0.0339411
15	Rushooka HCII	1306	62	0	0.0474732	15	Rushooka HCII	1061	35	0	0.0329877
		17171	1065	18	0.0620232			26038	1199	7	0.0460481
	Tests	8867
	MTB	134
	RR	-11
	Sd	1227.89	75.25	2.1				1644.9	82.9147	1.087
	N	15	15	15				15	15	15
	sum	1717	1065	18				26038	1199	7
	Mean	1144.73	71	1.2				1735.87	79.937	0.46
	Variance	150771899	5663	4.42				2705705	6874.86	1.18222
	95% CI
	t(14)	-1.07754	-0.29851	1.158
	Pvalue	0.290437	0.76752	0.2564
